# Supplementary material for: MDM2 is a potential therapeutic target and prognostic factor for ovarian clear cell carcinomas with wild type TP53
Source: Oncotarget. 2016 Sep 21;7(46):75328–38. doi: 10.18632/oncotarget.12175 (PMC5342744; doi:10.18632/oncotarget.12175)
Supplement: Supplementary file 2 [file oncotarget-07-75328-s002.xlsx]

## Sheet: Sup Table S1
Supplementary Table S1. Patient characteristics, expression levels of MDM2/MDM4 and TP53 status in 91 ovarian carcinomas
Sample #	Histology	MDM2 expression (244616)	MDM2 level	qPCR (MDM2/GAPDH)	MDM4 expression (241876)	TP53	Age	Stage	PFS (months)	OS (months)	Prognosis
C1	Clear Cell	85.8767	High		10.2	Wild type	31	I	87	87	NED
C2	Clear Cell	78.6819	High		16.6	Wild type	50	I	48	48	NED
C3	Clear Cell	74.2318	High	0.50698	26.4	N/A	39	I	2	2	NED
C4	Clear Cell	73.5507	High		11.2	Wild type	63	I	10	14	DOD
C5	Clear Cell	71.0199	High		2.14	Wild type	53	III	5	5	DOD
C6	Clear Cell	70.1316	High	0.238159	14.3	Wild type	39	I	50	50	DOD
C7	Clear Cell	66.726	High		15.9	Wild type	67	III	8	12	DOD
C8	Clear Cell	66.475	High		12.7	Wild type	56	I	73	73	NED
C9	Clear Cell	64.4497	High		20.4	Wild type	54	I	16	62	AWD
C10	Clear Cell	64.1272	High		20.8	Wild type	53	II	29	29	NED
C11	Clear Cell	63.8739	High		11.4	Wild type	59	IV	12	36	DOD
C12	Clear Cell	62.8577	High		22.9	Wild type	62	I	47	47	NED
C13	Clear Cell	59.0711	High		11.3	Wild type	62	I	21	43	AWD
C14	Clear Cell	57.7306	High		14.4	Wild type	56	III	3	43	DOD
C15	Clear Cell	57.4845	High		22.2	Wild type	56	I	35	35	NED
C16	Clear Cell	55.9486	High		17.9	Wild type	64	II	31	31	NED
C17	Clear Cell	54.8482	High	0.510506	12.1	Wild type	64	I	12	102	NED
C18	Clear Cell	53.6799	High		12.4	Wild type	47	I	2	2	NED
C19	Clear Cell	52.9419	High		23.3	Wild type	42	I	15	25	DOD
C20	Clear Cell	52.559	High		24	Wild type	63	III	6	6	DOD
C21	Clear Cell	50.5887	High		29.8	Wild type	46	I	47	47	NED
C22	Clear Cell	49.9125	High		12.3	Wild type	40	II	18	18	AWD
C23	Clear Cell	49.8682	High		17.3	Wild type	51	II	38	38	NED
C24	Clear Cell	49.5934	High	0.50698	20.2	Wild type	66	I	54	63	DOD
C25	Clear Cell	49.3717	High		20.2	Wild type	65	I	39	39	NED
C26	Clear Cell	47.4346	Intermediate	0.119908	22.4	Wild type	53	I	87	87	NED
C27	Clear Cell	45.6313	Intermediate		30.9	Wild type	80	II	35	35	NED
C28	Clear Cell	44.5149	Intermediate		20.9	Wild type	63	II	42	42	NED
C29	Clear Cell	43.9566	Intermediate		20.7	Wild type	42	I	43	43	NED
C30	Clear Cell	43.0022	Intermediate		17.4	Wild type	66	III	74	74	NED
C31	Clear Cell	42.5169	Intermediate		21.4	Wild type	37	I	108	108	NED
C32	Clear Cell	41.8998	Intermediate		15	Wild type	50	I	51	51	NED
C33	Clear Cell	39.0195	Intermediate	0.0871715	30.6	Wild type	45	I	99	99	NED
C34	Clear Cell	38.9338	Intermediate		7.79	Wild type	44	IV	21	21	NED
C35	Clear Cell	36.4614	Intermediate		36.3	Wild type	64	I	86	86	NED
C36	Clear Cell	35.9539	Intermediate		9.86	Wild type	46	I	77	77	NED
C37	Clear Cell	35.749	Intermediate		28.1	A701G,Y234C	55	I	24	24	NED
C38	Clear Cell	35.4865	Intermediate		25.8	Wild type	37	I	47	47	NED
C39	Clear Cell	34.8822	Intermediate	1.12506	13.8	Wild type	54	I	87	87	NED
C40	Clear Cell	32.9144	Intermediate		17.4	Wild type	58	I	36	36	NED
C41	Clear Cell	32.6494	Intermediate		30.7	Wild type	56	I	97	97	NED
C42	Clear Cell	31.8451	Intermediate	0.876606	12.8	791_795Del ACTGG, L264_266	81	IV	16	78	DOD
C43	Clear Cell	28.9223	Intermediate		15.8	Wild type	70	I	35	35	NED
C44	Clear Cell	27.9697	Intermediate		26.2	Wild type	70	II	10	27	DOD
C45	Clear Cell	27.571	Intermediate		8.82	Wild type	63	I	39	39	NED
C46	Clear Cell	27.5548	Intermediate		11	Wild type	68	IV	7	9	DOD
C47	Clear Cell	26.0436	Intermediate		24.8	Wild type	49	II	42	42	NED
C48	Clear Cell	23.6019	Intermediate		15.9	Wild type	43	I	48	48	NED
C49	Clear Cell	23.4894	Intermediate		12.2	Wild type	53	I	74	74	NED
C50	Clear Cell	20.7503	Intermediate		8.76	Wild type	56	I	55	55	NED
C51	Clear Cell	20.6766	Low		17.2	Wild type	46	I	43	43	NED
C52	Clear Cell	20.4615	Low	0.0153034	12.6	Wild type	57	I	114	114	NED
C53	Clear Cell	20.3543	Low	0.208772	19.8	Wild type	52	I	102	102	NED
C54	Clear Cell	19.6496	Low		2.06	Wild type	37	III	7	12	DOD
C55	Clear Cell	18.3708	Low	0.0164018	15.5	Wild type	45	II	89	89	NED
C56	Clear Cell	18.2302	Low		8.68	Wild type	69	I	52	52	NED
C57	Clear Cell	15.5947	Low		5.49	Wild type	45	I	30	30	NED
C58	Clear Cell	14.9984	Low	0.25	32.4	Wild type	51	I	91	91	NED
C59	Clear Cell	14.8813	Low		27	Wild type	43	I	40	40	NED
C60	Clear Cell	14.7026	Low		20.8	Wild type	50	I	64	64	NED
C61	Clear Cell	13.7872	Low		19.4	Wild type	60	II	42	42	NED
C62	Clear Cell	13.4141	Low		25.5	Wild type	50	I	75	75	NED
C63	Clear Cell	12.1979	Low		19.8	Wild type	56	I	36	36	NED
C64	Clear Cell	12.1798	Low	0.0246888	7.69	N/A	53	IV	73	106	NED
C65	Clear Cell	10.98	Low	0.100134	14.2	A395G, K132R	74	III	27	53	DOD
C66	Clear Cell	8.95529	Low		24.6	Wild type	78	I	16	37	AWD
C67	Clear Cell	7.78703	Low	0.389582	15	N/A	55	II	31	56	NED
C68	Clear Cell	7.70391	Low		12.2	Wild type	48	I	42	109	NED*
C69	Clear Cell	7.26184	Low		18	Wild type	53	II	17	63	DOD
C70	Clear Cell	7.07249	Low	0.124137	17.4	G830T, C277F	67	IV	15	17	DOD
C71	Clear Cell	6.96704	Low		14.7	Wild type	67	I	109	109	NED
C72	Clear Cell	5.40374	Low		17.8	Wild type	55	III	75	75	NED
C73	Clear Cell	5.38585	Low		19.8	Wild type	71	I	88	88	NED
C74	Clear Cell	4.4226	Low	0.0287559	1.71	Wild type	50	I	104	104	NED
C75	Clear Cell	4.07152	Low		5.6	Wild type	68	III	53	53	NED
S1	Serous	62.7	High		11.3		44	I	167	167	NED
S2	Serous	28.3	Intermediate		10.7		74	III	6	15	DOD
S3	Serous	28.1	Intermediate		21.3		63	III	14	44	DOD
S4	Serous	26.9	Intermediate		21.4		38	III	87	87	NED
S5	Serous	24.4	Intermediate		18		69	IV	22	79	AWD
S6	Serous	22.5	Intermediate		20.6		49	III	96	96	NED
S7	Serous	21.4	Intermediate		11.5		49	I	82	82	NED
S8	Serous	21.1	Intermediate		23.9		69	I	80	80	NED
S9	Serous	20.1	Low		13.9		62	IV	10	33	DOD
S10	Serous	19.1	Low		27.4		56	III	99	99	NED
S11	Serous	17.2	Low		15		56	III	4	6	AWD
S12	Serous	16	Low		8.1		58	IV	10	29	AWD
S13	Serous	15.7	Low		14.9		58	II	76	76	NED
S14	Serous	9.5	Low		5.6		58	IV	52	168	DOD
S15	Serous	5.6	Low		9.7		67	III	2	27	DOD
S16	Serous	4.8	Low		23.2		56	IV	26	54	AWD
N1	Normal (colon)	58.2	High		30.8
N2	Normal (fetal liver)	43.3	Intermediate		38
N3	Normal (pancreas)	39.7	Intermediate		50.4
N4	Normal (brain)	35.4	Intermediate		22.8
N5	Normal (skin)	23.5	Intermediate		20.7
N6	Normal (testis)	21.7	Intermediate		18.1
N7	Normal (bladder)	17.1	Low		20.2
N8	Normal (peripheralblood)	16	Low		30.1
N9	Normal (ovary)	13.4	Low		24.3
N10	Normal (fetal lung)	12.1	Low		22.9
N11	Normal (bone marrow)	8.8	Low		34.8
N12	Normal (fetal colon)	7.8	Low		47.8
N13	Normal (fetal brain)	5.5	Low		33.5
NED: No Evidence of Disease, AWD: Alive with Disease, DOD: Dead of Disease, N/A: not available, NED*: NED by treatment for recurrence
